# Supplementary material for: Methylation-Associated Partial Down-Regulation of Mesothelin Causes Resistance to Anti-Mesothelin Immunotoxins in a Pancreatic Cancer Cell Line
Source: PLoS One. 2015 Mar 24;10(3):e0122462. doi: 10.1371/journal.pone.0122462 (PMC4372481; doi:10.1371/journal.pone.0122462)
Supplement: S2 Table — (XLSX) [file pone.0122462.s006.xlsx]

## Sheet: Up-regualted in res
Supplementary table 2A)
Genes that are most up-regulated in KLM1-R vs KLM-1. The table was generated using Glucores® variance algorithm and filtering for up-regulation only.
Genes are ordered in fold-change and ranked from highest to lowest fold-change in this set.
rank	Gene-ID	KLM1-count	KLM1R-count	fold-change
1	KRT14	824	48888	59.3301
2	NDRG1	1397	48078	34.4152
3	OASL	394	10688	27.1269
4	KRT6A	1287	24024	18.6667
5	MMP1	2322	37627	16.2046
6	PTGS2	1170	16724	14.294
7	ALDH1L2	785	10913	13.9019
8	UNC13A	443	5250.2	11.8515
9	MTSS1	782	9107.9	11.6469
10	SERPINE2	2824	32718	11.5857
11	PCK2	1355	12248	9.03911
12	HERPUD1	3186	28603	8.97772
13	ASNS	3577	31046	8.67934
14	IFIT1	732	6329	8.64617
15	GRB10	578	4970.1	8.59879
16	DNAJB9	636	4797.9	7.54387
17	IFIT2	1181	8776.8	7.43167
18	ADRB2	901	6438	7.14539
19	CCL5	1108	7384.3	6.66453
20	HSPA5	68533	455570	6.64745
21	RAB3B	812	4981.3	6.13461
22	ISG15	1845	11297	6.12304
23	MAP1B	3201	19558	6.10997
24	KRT16	915	5470.2	5.97836
25	NRG1	1092	6346.3	5.81163
26	SLC7A11	5075	29428	5.79862
27	PKP1	2162	12118	5.605
28	S100A14	3353	18639	5.5589
29	HMGA2	4917	27131	5.5178
30	RAB38	901	4866.2	5.40089
31	MXD1	1031	5440.7	5.27711
32	SLC4A7	2231	11687	5.23846
33	KCNG1	1063	5523.2	5.19586
34	ARHGEF2	1950	10088	5.17333
35	NEURL	1615	8123.8	5.03022
36	FMNL2	1481	7420	5.01013
37	LGALS1	4902	24191	4.93492
38	MIR205HG	3410	16694	4.8956
39	SQRDL	997	4878.4	4.89308
40	EFNB1	1215	5783	4.75967
41	TRIB3	5209	24761	4.7535
42	FHL1	3400	15594	4.58647
43	SLC7A8	1251	5715.7	4.5689
44	CCND2	1791	8032.2	4.48476
45	HERC5	1660	6824	4.11084
46	AREG	7914	32395	4.09338
47	MKNK2	4116	16778	4.07629
48	SERPINE1	6962	27869	4.00302
49	KRT5	49323	197090	3.9959
50	CSTA	2195	8731	3.97768
51	CBS	2043	8005.7	3.9186
52	IFIT3	1717	6462.4	3.76377
53	DUSP7	2588	9715	3.75386
54	MANF	4427	16325	3.6876
55	EML2	3453	12684	3.67333
56	GOT1	5058	18441	3.64591
57	VEGFA	2808	10208	3.63533
58	COL17A1	27968	99701	3.56482
59	PFKFB3	2223	7898.7	3.55317
60	ABCG1	1681	5963.3	3.54747
61	FBXO27	1896	6632.5	3.49815
62	TNFRSF10B	5263	18300	3.4771
63	FEZ1	1544	5321.5	3.44657
64	MAP1LC3B	5280	18057	3.41989
65	SH3PXD2A	3302	11264	3.41127
66	UPP1	6345	21551	3.39653
67	IFI16	5039	17092	3.39194
68	MICAL2	3383	11466	3.3893
69	PLEKHG5	1678	5631.2	3.3559
70	CEBPG	3462	11569	3.34171
71	STC2	3169	10570	3.33544
72	SPIRE1	3861	12795	3.31391
73	TNNT1	1882	6209.8	3.29957
74	GM2A	3375	11086	3.28474
75	SPATS2	2199	6958.5	3.16439
76	PTHLH	3673	11513	3.13449
77	TNC	1787	5554.8	3.10845
78	BCAR3	2306	7148	3.09974
79	PSAT1	4087	12614	3.08637
80	CBLC	1853	5645.4	3.04663
81	XPOT	10491	31959	3.04633
82	EHBP1	4716	14262	3.02417
83	FABP5	2353	7063.4	3.00187
84	HYOU1	24914	74772	3.0012
85	PRNP	11369	34025	2.99279
86	CD55	6242	18508	2.96508
87	TES	5407	15897	2.94008
88	PYGB	8672	25495	2.93992
89	HK2	8158	23369	2.86455
90	CTAGE5	2081	5960.2	2.8641
91	IL1A	6136	17454	2.84452
92	WARS	9724	27285	2.80594
93	HAS3	9429	26273	2.7864
94	ESRG	7003	19494	2.78366
95	AARS	19744	54849	2.77801
96	CEBPB	3113	8638.3	2.77491
97	AKAP12	6840	18866	2.75819
98	FAM83A	4088	11242	2.75
99	CDCP1	9470	26020	2.74762
100	MTHFD2	18151	49695	2.73787
101	KIF5B	8592	23109	2.68959
102	ETS1	6066	16295	2.68628
103	GPT2	4423	11855	2.68031
104	CDKN1A	5425	14534	2.67908
105	SARS	9946	26619	2.67635
106	TPBG	4871	12996	2.66804
107	EDEM1	3857	10226	2.65128
108	CLIC4	6377	16888	2.64827
109	TUBB3	6422	16985	2.64481
110	GCLC	2675	6972.8	2.60665
111	PYCR1	5373	13988	2.60339
112	GFPT1	8540	22179	2.59707
113	TEP1	4837	12489	2.58197
114	ABL2	2842	7286.5	2.56386
115	ELL2	5362	13724	2.55949
116	DESI2	3018	7689.9	2.54801
117	FAM129A	4981	12616	2.53282
118	PFDN2	2953	7382.3	2.49993
119	PPP1R15A	14879	36929	2.48195
120	SLC16A1	9343	23116	2.47415
121	LYPLA1	11755	28926	2.46074
122	CAMSAP2	4492	11027	2.45481
123	SHC1	6338	15518	2.44841
124	SLC38A1	16843	41235	2.4482
125	FBLIM1	3223	7878.3	2.4444
126	CCNB1IP1	2620	6403.3	2.44401
127	PDP1	9741	23772	2.44041
128	SEMA3C	3999	9747.6	2.43751
129	MMP14	4994	12163	2.43552
130	E2F7	3523	8579.2	2.4352
131	GAS5	4951	12029	2.42961
132	TCEA1	16018	38465	2.40136
133	ITGB4	18675	44443	2.37981
134	ALAS1	2831	6719.1	2.3734
135	LINC01057	2983	7064.4	2.36822
136	PTMS	5598	13232	2.3637
137	FTL	28645	67690	2.36307
138	HSP90B1	94808	223530	2.35771
139	PNP	7450	17505	2.34966
140	DST	23423	54864	2.34231
141	SERINC2	22015	51369	2.33336
142	LAMC2	25552	59555	2.33074
143	PHGDH	11764	27376	2.3271
144	DGKA	3225	7499.4	2.3254
145	EIF4EBP1	3276	7608.4	2.32247
146	ABCC2	4088	9420.6	2.30445
147	LONP1	4350	9961.5	2.29
148	PHLDB2	10285	23435	2.27856
149	DNAJC3	5314	12099	2.27682
150	PDIA4	26722	60803	2.27539
151	PDLIM7	4213	9581.6	2.27429
152	SLC38A2	22865	51576	2.25567
153	MT1X	3031	6827.1	2.25242
154	UBE2S	11743	26249	2.23529
155	HIPK2	3122	6974.8	2.23408
156	DUSP6	5004	11178	2.23381
157	ERCC1	4346	9619.2	2.21335
158	SLC1A5	21311	46864	2.19905
159	GDF15	5037	11047	2.19317
160	ARNTL2	5484	12013	2.19055
161	RPL28	21173	46236	2.18372
162	MARS	14446	31257	2.16371
163	PFKP	6216	13434	2.1612
164	FSCN1	13958	30163	2.16098
165	DNAJC10	5085	10978	2.1589
166	PRMT5	7561	16282	2.15342
167	PDCD5	3393	7288.5	2.1481
168	SRGAP1	3290	7056.3	2.14477
169	SLC7A5	175250	375330	2.14168
170	LAMA3	9587	20515	2.13988
171	SLC2A3	5614	11986	2.13502
172	SSH1	7618	16192	2.12549
173	SHMT2	13347	28364	2.12512
174	YARS	13867	29464	2.12476
175	RAI14	4954	10466	2.11264
176	KDM4A	3929	8262.4	2.10293
177	JMJD1C	5314	10959	2.06229
178	AJUBA	5391	11086	2.05639
179	SLC39A14	6748	13848	2.05216
180	ZNF281	3740	7660.4	2.04824
181	LAD1	6410	12929	2.017
182	GLTSCR2	6502	13097	2.0143
183	RPS28	10329	20720	2.006
184	SLC3A2	57120	114450	2.00368
185	SEPHS2	5767	11555	2.00364
186	SYVN1	4403	8757.5	1.98898
187	RAB31	9547	18959	1.98586
188	RSL24D1	5348	10609	1.98373
189	KHNYN	5210	10324	1.98157
190	LMO7	4544	8989.7	1.97837
191	DBN1	4228	8342.9	1.97325
192	RPL13AP5	5676	11125	1.96001
193	RPL18	26819	52222	1.9472
194	IL6ST	8150	15853	1.94515
195	RPL13A	61573	119650	1.94322
196	GARS	13880	26881	1.93667
197	RPS11	35450	68357	1.92827
198	SH3BGRL3	6014	11504	1.91287
199	CAPG	6112	11683	1.91149
200	UBE2H	8709	16609	1.90711
201	TUBB6	11926	22730	1.90592
202	ESRP1	13234	25146	1.90011
203	ATP2B4	5604	10568	1.8858
204	ZYX	9754	18386	1.88497
205	SERPINB5	5339	10045	1.88144
206	RTN4	9527	17888	1.87761
207	IER5	8654	16244	1.87705
208	RPS5	30502	57212	1.87568
209	GDI1	7579	14214	1.87545
210	ESYT1	8767	16420	1.87293
211	ZNF146	7388	13806	1.86871
212	SLC7A1	12836	23973	1.86764
213	FARSA	4431	8270.5	1.86651
214	ANXA3	8352	15571	1.86434
215	NAMPT	10542	19590	1.85828
216	MAP4K4	7286	13527	1.85657
217	SFN	33231	61693	1.85649
218	TSC22D1	5650	10460	1.85133
219	RPS25	27044	49863	1.84377
220	TP63	9095	16703	1.8365
221	PDCD11	7083	12988	1.83369
222	SLC2A1	10267	18823	1.83335
223	MET	11744	21530	1.83328
224	DNM1L	10412	19085	1.83298
225	MEPCE	5112	9367.6	1.83247
226	KIAA1191	5038	9228.1	1.8317
227	TGFA	5348	9787.3	1.83009
228	KLF7	6216	11370	1.82915
229	XBP1	7623	13893	1.82251
230	HK1	10696	19397	1.81348
231	GPX1	11789	21268	1.80405
232	ZC3HAV1	5448	9814.8	1.80154
233	TMSB10	59213	106620	1.80062
234	CALD1	5885	10576	1.79711
235	MAP4	10817	19437	1.79689
236	EIF2S2	17971	32196	1.79155
237	SLC25A6	18190	32421	1.78235
238	PTPN12	5496	9792.4	1.78173
239	IARS	22982	40875	1.77857
240	PVR	6628	11788	1.77852
241	RAB6A	8304	14746	1.77577
242	FAM60A	8393	14898	1.77505
243	PTP4A1	10827	19078	1.76208
244	HSPA1A	7095	12459	1.75603
245	C19orf33	5113	8961.2	1.75263
246	MACF1	13204	23091	1.74879
247	MT2A	17347	30275	1.74526
248	RPL36	12362	21391	1.73038
249	COL7A1	10577	18245	1.72497
250	RPL3	75961	130900	1.72325
251	EEF2	97868	168560	1.72232
252	S100A6	55594	95391	1.71585
253	MYC	11652	19980	1.71473
254	CAV2	16401	28103	1.71349
255	LAMB3	14191	24290	1.71165
256	SERP1	6573	11229	1.70835
257	ARF4	8262	14067	1.70261
258	ARHGAP29	6058	10232	1.68901
259	TPM4	27078	45695	1.68753
260	NDUFB9	7395	12478	1.68736
261	DSP	28035	47264	1.68589
262	RPS16	30706	51735	1.68485
263	GNB2L1	66531	112070	1.68448
264	FBL	10041	16907	1.6838
265	KRT17	13884	23335	1.68071
266	RPL31	37004	62124	1.67885
267	CSNK1A1	11226	18807	1.67531
268	RPS19	32355	54154	1.67374
269	IER3	14475	24218	1.67309
270	RPL13	80643	134720	1.67057
271	LRRFIP1	6081	10108	1.66223
272	RPS18	68106	113020	1.65947
273	NARS	6924	11432	1.65107
274	SIK1	8295	13692	1.65063
275	AKR1B1	8456	13925	1.64676
276	POMGNT1	7215	11854	1.64297
277	RPL18A	21099	34527	1.63643
278	ITPR3	16689	27210	1.63042
279	RPS14	39652	64551	1.62794
280	ITGA6	16039	26104	1.62753
281	CTNNAL1	8257	13437	1.62735
282	CD44	23486	38199	1.62646
283	EPRS	15650	25420	1.62428
284	TRAM1	11489	18604	1.61929
285	GNG12	7945	12823	1.61397
286	EIF3E	24151	38886	1.61012
287	LARS	8732	13996	1.60284
288	RPL10	60397	96744	1.6018
289	USO1	6413	10211	1.59223
290	DDX21	29179	46390	1.58984
291	RPL26	34573	54945	1.58925
292	ITGA2	13436	21282	1.58395
293	PPP1R10	8710	13779	1.58197
294	RPS8	53600	84549	1.57741
295	FXYD3	17202	27120	1.57656
296	DERL1	6899	10850	1.57269
297	EIF3K	7059	11099	1.57232
298	SEL1L	6962	10898	1.56535
299	ATP5B	48744	76199	1.56325
300	EHD2	7464	11641	1.55962
301	ODC1	8281	12910	1.55899
302	PPP1R13L	7086	11043	1.55843
303	SETX	8020	12488	1.55711
304	LIMA1	23817	37039	1.55515
305	YAP1	8422	13088	1.55403
306	MAPK6	8155	12642	1.55021
307	RPL10A	26716	41378	1.54881
308	PTPRF	32435	50219	1.5483
309	DKK1	8842	13676	1.54671
310	ITCH	12675	19583	1.54501
311	RPL29	26896	41524	1.54387
312	NOP2	10470	16035	1.53152
313	ATP2A2	45646	69874	1.53078
314	ASPH	25783	39416	1.52876
315	TOP1	17456	26617	1.52481
316	RPL5	62781	95551	1.52197
317	SUPT5H	7545	11440	1.51624
318	ELOVL1	7495	11364	1.51621
319	FN1	18043	27150	1.50474
320	HSPA9	32721	49153	1.50219
321	ANXA1	65182	97727	1.49929
322	CANT1	7894	11829	1.49848
323	RPL14	26894	40126	1.49201
324	ARCN1	12770	18998	1.48771
325	UQCRH	9385	13912	1.48237
326	ATF4	23452	34667	1.47821
327	STRAP	13132	19400	1.47731
328	RUVBL2	8888	13112	1.47525
329	VDAC2	12839	18916	1.47332
330	SNRPD2	10167	14960	1.47143
331	IMPDH2	13801	20305	1.47127
332	CALR	59925	88114	1.4704
333	CSTB	8216	12070	1.46908
334	RPL17	17388	25469	1.46475
335	FLNA	137820	201670	1.46329
336	UBA52	15333	22426	1.4626
337	PICALM	11038	16118	1.46023
338	UQCRC1	12585	18327	1.45626
339	C17orf76-AS1	19129	27824	1.45455
340	C19orf48	9493	13804	1.45412
341	NQO1	11551	16795	1.45399
342	H1F0	16242	23606	1.45339
343	HSPA1B	10216	14832	1.45184
344	PRMT1	12280	17812	1.45049
345	NET1	9302	13487	1.4499
346	RPL23	58500	84703	1.44791
347	SQSTM1	31884	46071	1.44496
348	CALU	11595	16682	1.43872
349	YME1L1	12230	17586	1.43794
350	RPL32	31959	45890	1.4359
351	TRIM25	9985	14332	1.43535
352	JAG1	12143	17420	1.43457
353	GJB3	10021	14372	1.43419
354	SLK	9770	13986	1.43153
355	NACA	39496	56440	1.42901
356	IER2	11982	17068	1.42447
357	TARS	21589	30723	1.42309
358	TRMT112	10637	15130	1.42239
359	RPL37A	26532	37721	1.42172
360	BSG	19674	27963	1.42132
361	TPT1	78480	111460	1.42023
362	RPL6	67318	95529	1.41907
363	ATXN2L	9206	13050	1.41755
364	EIF3D	14568	20640	1.4168
365	PPP4R1	21317	30179	1.41572
366	RPL15	41698	58946	1.41364
367	NUCB1	11781	16642	1.41261
368	EEF1A1	555580	784230	1.41155
369	PVRL1	13496	19025	1.40968
370	LTBR	10622	14948	1.40727
371	EIF1	27138	38102	1.40401
372	HECTD1	9382	13168	1.40354
373	CANX	59959	84059	1.40194
374	PTBP3	15396	21484	1.39543
375	GNB1	24341	33915	1.39333
376	RPL30	46842	65220	1.39234
377	BCL2L1	14221	19790	1.3916
378	LRRC8A	11664	16188	1.38786
379	COX4I1	18539	25724	1.38756
380	TCOF1	15042	20842	1.38559
381	TOMM20	13253	18349	1.38452
382	EGFR	11074	15302	1.3818
383	ANKRD11	16913	23297	1.37746
384	BRD2	16746	23044	1.37609
385	ERRFI1	40089	55100	1.37444
386	MYL12A	21747	29850	1.3726
387	MDH2	12891	17607	1.36584
388	RPL19	85849	117090	1.36391
389	NPM1	94371	128650	1.36324
390	RPS6	71802	97863	1.36296
391	PABPC1	130900	177920	1.35921
392	RPS21	35966	48778	1.35623
393	CAP1	30348	41106	1.35449
394	RPL38	19168	25931	1.35283
395	CSDA	26202	35384	1.35043
396	RPSA	58397	78837	1.35002
397	RPS15	14545	19625	1.34926
398	PHB2	22189	29910	1.34797
399	ACTN1	24693	33263	1.34706
400	RPS27	30766	41392	1.34538
401	RPL41	88850	119360	1.34339
402	HMGA1	48718	65439	1.34322
403	S100A11	40871	54890	1.34301
404	APP	52135	69761	1.33808
405	CNN2	14870	19800	1.33154
406	ABLIM1	12336	16391	1.32871
407	RPS9	25084	33311	1.32798
408	RPL4	103980	138000	1.32718
409	USP9X	12921	17126	1.32544
410	JUNB	15721	20834	1.32523
411	IRF6	17122	22627	1.32152
412	SND1	13956	18441	1.32137
413	CTNNB1	18647	24560	1.3171
414	PTRF	19963	26187	1.31178
415	LARP1	19055	24992	1.31157
416	MYADM	23915	31317	1.30951
417	PPA1	12874	16822	1.30666
418	AK2	17653	22981	1.30182
419	TXN	16577	21480	1.29577
420	G3BP1	15170	19641	1.29473
421	TPD52L2	17015	21877	1.28575
422	SRSF6	23698	30428	1.28399
423	RPL36A	21976	28167	1.28172
424	NOLC1	24525	31408	1.28065
425	EIF4B	38628	49336	1.27721
426	MLF2	22958	29262	1.27459
427	ACADVL	14598	18605	1.27449
428	RPL7A	103090	131220	1.27287
429	PRRC2A	22379	28414	1.26967
430	COPA	16155	20507	1.26939
431	PLP2	14975	18978	1.26731
432	MORF4L2	20080	25428	1.26633
433	AP2B1	22232	28115	1.26462
434	UBC	123240	155800	1.2642
435	SFPQ	27097	34162	1.26073
436	RPS4X	78275	98461	1.25789
437	RPL39	44215	55613	1.25779
438	PHLDA1	21116	26533	1.25654
439	EEF1B2	22656	28433	1.25499
440	RPL9	41444	51996	1.25461
441	RPL23A	33579	42081	1.25319
442	FAU	18096	22528	1.24492
443	RPS3	94802	117810	1.2427
444	FOSB	29271	36373	1.24263
445	RPL11	40261	49840	1.23792
446	RHOA	20884	25732	1.23214
447	RPS24	74157	91147	1.22911
448	RPS20	53338	65320	1.22464
449	RPS10	32040	39103	1.22044
450	ITGB1	63469	77327	1.21834
451	RPS3A	69160	84157	1.21684
452	EEF1G	133260	161590	1.21259
453	CD9	28564	34611	1.2117
454	RPL12	59668	72262	1.21107
455	POLR2A	20372	24571	1.20612
456	ACTG1	284960	343660	1.20599
457	RPL37	63743	76455	1.19943
458	MYL12B	44428	53090	1.19497
459	FKBP4	25789	30771	1.19318
460	DDX3X	31998	38153	1.19236
461	MYOF	68942	81917	1.1882
462	GPI	21821	25864	1.18528
463	HNRNPA1	69286	82037	1.18403
464	RPS17L	23601	27930	1.18342
465	YWHAZ	126070	148550	1.17831
466	NAP1L1	30192	35551	1.1775
467	AHCY	31269	36787	1.17647
468	RPS17	22778	26726	1.17333
469	EIF3A	35397	41322	1.16739
470	RPS12	42440	49299	1.16162
471	RPL27	36176	41994	1.16082
472	FOSL1	27920	32349	1.15863
473	TUBA1C	75314	86780	1.15224
474	CCT4	32195	37076	1.15161
475	RPL7	92825	106670	1.14915
476	RPS23	35855	40933	1.14163
477	TMSB4X	99332	113150	1.13911
478	SLC25A5	46157	52264	1.13231
479	SLC25A3	29047	32835	1.13041
480	EIF4H	34213	38583	1.12773
481	PRDX1	33672	37893	1.12536
482	RPS27A	41499	46442	1.11911
483	HUWE1	32418	36272	1.11888
484	TNS4	35841	39765	1.10948
485	MCL1	46372	51441	1.10931
486	HNRNPC	46290	50994	1.10162
487	RPL27A	49554	54479	1.09939
488	RPL22	47540	52208	1.09819

## Sheet: Down-regualted in res
Supplementary table 2B)
Genes that are most up-regulated. The table was generated using Glucores® variance algorithm and filtering for down-regulation only.
Genes are ordered in fold-change and ranked from highest to lowest fold-change in this set.
rank	Gene-ID	KLM1-count	KLM1R-count	fold-change
1	GABRP	4494	2.0373	-2205.86
2	KRT4	20061	12.224	-1641.12
3	KRT13	15106	59.083	-255.674
4	IGFBP5	13594	53.989	-251.792
5	CP	3982	38.709	-102.87
6	PCDH19	4226	72.325	-58.4307
7	ERAP2	4773	82.512	-57.8461
8	CEACAM6	26030	723.25	-35.9903
9	COL12A1	8807	334.12	-26.3588
10	TFPI2	12658	483.87	-26.1599
11	SPP1	6336	293.38	-21.5966
12	S100A9	6227	302.54	-20.5824
13	MEIS2	4738	313.75	-15.1012
14	PAPSS2	7262	557.21	-13.0328
15	TGFB2	6327	630.55	-10.0341
16	RARRES3	4611	482.85	-9.54955
17	MSLN	6589	725.29	-9.08464
18	C10orf54	4752	549.06	-8.65479
19	TNS3	12080	1439.4	-8.39239
20	MUC20	8258	1158.2	-7.13003
21	TNFAIP2	23103	3299.5	-7.00197
22	LCP1	15186	2247.2	-6.75774
23	EPB41L1	18953	2842.1	-6.66866
24	DHRS3	5429	878.09	-6.18274
25	ELF3	27839	4667.5	-5.96443
26	LIF	9743	1667.6	-5.84253
27	SLC12A2	7803	1405.8	-5.55058
28	INSIG1	6417	1164.3	-5.51147
29	LYNX1	5331	1023.8	-5.20707
30	DHCR24	39842	7913	-5.03501
31	WNT7B	10857	2197.3	-4.94106
32	TP53I11	6568	1342.6	-4.892
33	KRT23	12550	2777.9	-4.5178
34	AGR2	7277	1646.2	-4.42048
35	KRT80	34141	8015.9	-4.25916
36	EPS8L2	9193	2158.5	-4.25898
37	MDK	16430	3955.5	-4.15371
38	SNX8	7993	1941.6	-4.11671
39	FGFR3	7148	1745	-4.09628
40	ID1	8153	1997.6	-4.0814
41	ST14	17216	4242.7	-4.05779
42	JADE2	9673	2400	-4.03042
43	FNDC3B	9713	2433.6	-3.99121
44	CCDC80	6285	1582	-3.97282
45	CTSD	34958	8999.9	-3.88427
46	EPHB2	6517	1680.8	-3.87732
47	PTGES	25646	6669.2	-3.84544
48	PBX1	6491	1703.2	-3.81106
49	NUP210	13794	3620.3	-3.81018
50	VSIG10	5945	1590.1	-3.73876
51	SKAP2	8382	2256.3	-3.71493
52	GALNT7	10701	2904.2	-3.68466
53	DGCR2	9961	2720.9	-3.66092
54	CD24	29638	8216.5	-3.60713
55	NFKBIA	20061	5635.3	-3.55988
56	FAM111B	5783	1684.9	-3.43225
57	DHFR	14241	4189.8	-3.39897
58	ST3GAL1	10116	3021.4	-3.34812
59	LMNB1	15564	4688.9	-3.31933
60	KDM1A	27459	8365.3	-3.28249
61	TGFBR2	5693	1735.8	-3.27976
62	MCM2	18501	5753.4	-3.21566
63	MCM3	17103	5325.6	-3.21147
64	TSPAN6	7307	2275.7	-3.21088
65	NR2F2	7357	2324.6	-3.16485
66	CTSA	14249	4503.5	-3.16398
67	EMP1	22048	6999.2	-3.15007
68	CTSL2	5807	1843.8	-3.14947
69	E2F1	6595	2121.9	-3.10806
70	WDR34	15812	5089.2	-3.10697
71	HLA-B	17133	5539.5	-3.09288
72	PPT1	27199	8822.7	-3.08284
73	CYP1A1	6144	2002.7	-3.06786
74	TTYH3	7075	2348	-3.0132
75	TACSTD2	34871	11708	-2.97839
76	KRT8	373060	125400	-2.97496
77	FAM84B	52492	17691	-2.96716
78	TAPBP	10614	3584.7	-2.96092
79	EBP	9788	3347.3	-2.92415
80	CYBA	8072	2805.4	-2.87731
81	LSS	8637	3009.1	-2.87029
82	CBX6	6813	2392.8	-2.84729
83	TGFBI	25144	8870.5	-2.83456
84	MCM6	10551	3783.3	-2.78884
85	EMP2	15050	5431.5	-2.77087
86	MALL	6649	2400	-2.77042
87	EIF4EBP2	13814	4993.5	-2.7664
88	OAS3	8620	3140.5	-2.74479
89	SLC25A1	7444	2730	-2.72674
90	HIST1H2BK	6379	2355.2	-2.70847
91	INF2	14215	5263.4	-2.70073
92	DHCR7	15289	5661.7	-2.70043
93	C15orf39	8804	3295.4	-2.6716
94	MCM5	10707	4059.4	-2.63758
95	PLAU	53659	20425	-2.62712
96	SCNN1A	17097	6522.5	-2.62123
97	VOPP1	7107	2724.9	-2.60817
98	ATP6V0D1	6610	2536.5	-2.60595
99	TGOLN2	25590	9868.8	-2.59302
100	PCNA	15206	5897	-2.5786
101	ERAP1	9676	3754.8	-2.57697
102	CAMK2G	7672	2982.6	-2.57225
103	IGFBP3	9566	3774.2	-2.53458
104	NF2	7422	2947	-2.51849
105	FMR1	8577	3411.5	-2.51414
106	LY6E	25611	10190	-2.51335
107	LTBP3	13256	5306.2	-2.49821
108	GPR126	7514	3027.5	-2.48192
109	HMGCS1	18466	7449.5	-2.47882
110	TOPBP1	8304	3356.5	-2.47401
111	CARHSP1	9324	3781.3	-2.46582
112	EGR1	23542	9556.1	-2.46356
113	CDC45	6350	2585.4	-2.4561
114	FEN1	12425	5097.4	-2.43752
115	ZMIZ2	7030	2896.1	-2.4274
116	NPEPPS	9298	3846.5	-2.41726
117	MUC16	6880	2850.2	-2.41387
118	PTPRK	10638	4426.1	-2.40347
119	KLK6	7141	2987.7	-2.39013
120	PARP14	6666	2791.1	-2.38831
121	IRF1	6826	2862.4	-2.38471
122	DUSP3	7161	3004	-2.38382
123	SREBF1	16568	7003.3	-2.36574
124	KRT19	101710	43084	-2.36074
125	QSER1	6566	2782	-2.36017
126	PCDH7	8865	3766	-2.35396
127	FDFT1	17901	7610.4	-2.35218
128	MAP3K14	7810	3328	-2.34675
129	LINC00506	16040	6847.5	-2.34246
130	FKBP9	6754	2891	-2.33622
131	SLC38A10	9274	3984	-2.32781
132	PPL	45039	19370	-2.32519
133	CD276	12125	5219.6	-2.32297
134	TSPAN3	9736	4193.8	-2.32152
135	MYBL2	15155	6560.2	-2.31014
136	PDXDC1	12891	5582.3	-2.30926
137	RXRA	12247	5330.7	-2.29745
138	TIMP2	11035	4805	-2.29657
139	H2AFV	14821	6462.4	-2.29342
140	HLA-C	15758	6912.7	-2.27957
141	GPNMB	24562	10842	-2.26545
142	CBX1	8698	3862.8	-2.25173
143	COMT	10668	4738.8	-2.2512
144	ANXA11	16033	7133.7	-2.2475
145	LAMP1	25017	11132	-2.24731
146	HMGCR	15031	6709.9	-2.24012
147	TSPAN14	13931	6231.2	-2.23568
148	GDE1	6920	3132.4	-2.20917
149	CACNG4	7050	3199.6	-2.2034
150	POLD2	16746	7617.6	-2.19833
151	ZWINT	12112	5538.5	-2.18687
152	GALNT2	10955	5011.8	-2.18584
153	F2RL1	8196	3778.2	-2.16929
154	ENC1	8404	3881.1	-2.16537
155	ADAM10	12009	5555.8	-2.16152
156	FBLN1	9197	4268.2	-2.15477
157	TYMS	7981	3707.9	-2.15243
158	B2M	47168	21945	-2.14937
159	FDPS	12218	5706.6	-2.14103
160	TK1	20171	9482.7	-2.12714
161	CTGF	20756	9768	-2.1249
162	SCD	107460	50784	-2.11602
163	HLA-A	21285	10067	-2.11433
164	MVD	8443	3996.2	-2.11276
165	RRM2	20368	9646.8	-2.11137
166	TACC3	9535	4518.8	-2.11007
167	EIF5	17802	8438.6	-2.10959
168	GOLM1	7846	3721.2	-2.10846
169	MED15	7606	3626.4	-2.0974
170	CLDN4	30727	14777	-2.07938
171	AHR	9780	4710.3	-2.0763
172	SYNE2	9852	4776.5	-2.0626
173	RCC1	13559	6576.5	-2.06173
174	UGDH-AS1	20816	10113	-2.05834
175	DAG1	24434	11901	-2.0531
176	UBE2L3	12335	6022.3	-2.04822
177	PSMA2	12955	6348.3	-2.0407
178	ANLN	18458	9077.3	-2.03342
179	DBI	8528	4206.1	-2.02753
180	SPATS2L	10782	5328.6	-2.02342
181	TUG1	17697	8756.4	-2.02104
182	FASN	71950	35604	-2.02084
183	G6PD	21458	10620	-2.02053
184	KCNQ1OT1	16738	8287.9	-2.01957
185	CENPF	20293	10178	-1.99381
186	NCAPD3	9933	4987.4	-1.99162
187	MDC1	8264	4152.1	-1.99032
188	ADAM9	23069	11616	-1.98597
189	TFRC	51342	26123	-1.96539
190	PNN	11536	5872.6	-1.96438
191	DBNL	9463	4828.5	-1.95982
192	MAFK	10802	5523.2	-1.95575
193	PROM2	9045	4638	-1.95019
194	HN1L	20796	10666	-1.94975
195	TMEM30A	9123	4681.8	-1.94861
196	DDR1	23098	11896	-1.94166
197	SORL1	13707	7061.4	-1.94112
198	RCN1	14991	7766.3	-1.93026
199	GRHL2	9262	4802	-1.92878
200	GGCT	8194	4250.9	-1.92759
201	SMC2	9270	4819.3	-1.92352
202	GLYR1	10037	5247.1	-1.91287
203	MAZ	10829	5662.8	-1.9123
204	SMAD3	9782	5121.8	-1.90988
205	ANXA2	129830	68023	-1.90862
206	41891	31349	16425	-1.90861
207	ECE1	7917	4152.1	-1.90675
208	PPIA	139660	73262	-1.90631
209	MSH6	10545	5533.4	-1.9057
210	PKP3	10740	5638.3	-1.90483
211	PLXNB2	27052	14203	-1.90467
212	SLC39A1	15537	8159.5	-1.90416
213	FOXM1	20891	11013	-1.89694
214	EIF2AK1	19565	10340	-1.89217
215	AKAP13	8875	4720.5	-1.8801
216	LGALS3BP	32991	17579	-1.87673
217	FOSL2	8824	4710.3	-1.87334
218	TMEM106C	9375	5030.2	-1.86374
219	NEDD9	16168	8676	-1.86353
220	HSP90AA1	151010	81050	-1.86317
221	ORC4	15710	8435.6	-1.86235
222	CLINT1	9887	5316.4	-1.85972
223	TM9SF2	13877	7472.9	-1.85698
224	CTNNA1	43399	23392	-1.85529
225	CAPN1	54823	29581	-1.85332
226	SDC1	20184	10930	-1.84666
227	MCM4	21899	11879	-1.84351
228	MRPL49	9807	5322.5	-1.84256
229	KIF23	11064	6039.7	-1.83188
230	ARHGAP23	20869	11398	-1.83094
231	SAPCD2	12963	7105.2	-1.82444
232	ITPRIPL2	10112	5570.1	-1.81541
233	SPINT1	11796	6506.2	-1.81304
234	PSMC3	15855	8757.5	-1.81045
235	NCOA7	11527	6384	-1.80561
236	CHTF8	10403	5792.1	-1.79607
237	YWHAH	12323	6930	-1.77821
238	TNFAIP3	16865	9550	-1.76597
239	PSMA3	10797	6133.4	-1.76036
240	HNRNPA0	18174	10325	-1.76019
241	UBN1	9369	5323.5	-1.75993
242	UNG	14905	8471.2	-1.75949
243	AGRN	71524	40755	-1.75497
244	RPL24	21003	11985	-1.75244
245	PSMA6	12754	7278.4	-1.75231
246	WHSC1	19373	11070	-1.75005
247	DDX56	8971	5129	-1.74907
248	PURB	9326	5337.8	-1.74716
249	DDX46	9021	5167.7	-1.74565
250	C6orf106	13994	8037.3	-1.74113
251	INTS1	14735	8474.3	-1.73879
252	HNRNPA2B1	89337	51399	-1.73811
253	ARFGEF2	9902	5704.5	-1.73582
254	TARDBP	12376	7133.7	-1.73486
255	UBE4B	9133	5271.6	-1.73249
256	TINAGL1	38317	22179	-1.72763
257	F3	43045	24953	-1.72504
258	CAPRIN1	22971	13317	-1.72494
259	RANBP2	14563	8451.9	-1.72304
260	GPC1	13125	7620.6	-1.72231
261	IGF2R	9741	5661.7	-1.72051
262	41889	12359	7185.7	-1.71994
263	CHMP4B	15031	8749.3	-1.71797
264	HMGN2	31378	18300	-1.71464
265	RANBP1	16370	9551	-1.71396
266	AP1B1	15436	9035.6	-1.70835
267	RRM1	23486	13751	-1.70795
268	KIF3B	11168	6544.9	-1.70637
269	NASP	20802	12197	-1.7055
270	PSMC1	15968	9365.6	-1.70496
271	DIAPH1	24237	14248	-1.70108
272	SMC4	15992	9409.4	-1.69958
273	TIMELESS	9202	5428.5	-1.69513
274	HNRNPM	22353	13202	-1.69315
275	CYB5B	16334	9648.8	-1.69285
276	PFN2	9934	5877.7	-1.69012
277	EHBP1L1	10937	6472.6	-1.68974
278	HTT	9870	5862.4	-1.68361
279	CHCHD2	24024	14305	-1.67941
280	ACACA	21504	12824	-1.67686
281	DUSP1	10761	6417.6	-1.6768
282	NDUFB11	9719	5797.2	-1.6765
283	CDH1	30035	17935	-1.67466
284	RFWD3	10626	6350.4	-1.67328
285	H3F3A	15548	9302.4	-1.6714
286	MKI67	22869	13684	-1.67122
287	RBBP4	13112	7845.8	-1.67121
288	CBX3	23318	13972	-1.66891
289	ANP32A	9910	5942.9	-1.66754
290	ARHGDIB	15950	9572.4	-1.66625
291	CBX5	20883	12535	-1.66598
292	STAT3	13303	7985.3	-1.66594
293	ATP11A	15625	9396.2	-1.66291
294	NUP160	11407	6884.1	-1.65701
295	KDELR2	20741	12523	-1.65623
296	GSR	11536	6968.7	-1.6554
297	ATP6AP1	9700	5865.5	-1.65374
298	H3F3AP4	14971	9063.1	-1.65186
299	DSG2	17207	10466	-1.64409
300	PSMD1	13130	8001.6	-1.64092
301	PSMA4	12845	7854.9	-1.63528
302	KRT18	212450	130060	-1.63348
303	APLP2	73331	44922	-1.63241
304	DEK	20519	12631	-1.6245
305	ERP29	11637	7173.4	-1.62224
306	EEF1D	20452	12634	-1.61881
307	RBBP7	23118	14292	-1.61755
308	HMGB1	48646	30170	-1.6124
309	CLSTN1	29864	18695	-1.59743
310	RABL6	12485	7824.4	-1.59565
311	PACSIN3	10761	6775.1	-1.58832
312	RAC1	25107	15820	-1.58704
313	SNRPD3	11619	7371.1	-1.57629
314	FADS1	11115	7060.4	-1.57427
315	NIPSNAP1	13934	8876.6	-1.56975
316	KPNB1	41180	26253	-1.56858
317	TUBB	90920	58024	-1.56694
318	EIF3B	28418	18169	-1.56409
319	HNRNPD	22354	14294	-1.56387
320	FAM83H	20488	13113	-1.56242
321	PLK2	12297	7872.2	-1.56208
322	DNAJA1	18653	11954	-1.5604
323	ARFGEF1	11588	7450.5	-1.55533
324	ATAD2	17037	10958	-1.55475
325	AKT1	11118	7154.1	-1.55407
326	RBM3	22008	14195	-1.55041
327	WEE1	13185	8536.4	-1.54456
328	EIF4G1	53369	34597	-1.54259
329	PDLIM1	17891	11620	-1.53967
330	TNFRSF21	21668	14091	-1.53772
331	SUN1	13490	8795.1	-1.53381
332	KLF10	25088	16402	-1.52957
333	CNDP2	11313	7414.9	-1.52571
334	HMGB2	14769	9691.6	-1.5239
335	NCOR2	14838	9740.5	-1.52333
336	B4GALT1	14983	9836.2	-1.52325
337	HCFC1	11071	7294.7	-1.51768
338	PKM	119330	79032	-1.50989
339	TRIO	14336	9497	-1.50953
340	IPO9	14268	9453.2	-1.50933
341	SLC44A2	12981	8602.6	-1.50896
342	TEX261	13699	9087.5	-1.50746
343	FAM129B	42049	27956	-1.50411
344	LPCAT1	12655	8420.3	-1.50292
345	AP2M1	19451	13000	-1.49623
346	GRN	12435	8323.5	-1.49396
347	TMED10	20557	13785	-1.49126
348	YKT6	11902	7996.5	-1.4884
349	CAST	26589	17873	-1.48766
350	LDLR	27003	18165	-1.48654
351	PPM1G	13301	8972.4	-1.48244
352	SRSF5	11923	8046.4	-1.48178
353	PSMD2	31317	21190	-1.47791
354	GLG1	17449	11809	-1.4776
355	ENSA	16309	11058	-1.47486
356	F11R	24681	16818	-1.46753
357	H2AFY	17778	12130	-1.46562
358	CELF1	14033	9577.5	-1.4652
359	MBTPS1	11897	8122.8	-1.46464
360	CDV3	20151	13761	-1.46436
361	LASP1	48205	32983	-1.46151
362	PGD	18144	12431	-1.45958
363	CCT6A	34251	23475	-1.45904
364	GPRC5A	44689	30658	-1.45766
365	NOMO2	12209	8380.6	-1.45682
366	PSMB2	20165	13844	-1.45659
367	NCAPD2	37101	25532	-1.45312
368	PAPOLA	14346	9881	-1.45188
369	CCNB1	16221	11195	-1.44895
370	XRCC6	41943	28992	-1.44671
371	MRFAP1	16364	11342	-1.44278
372	SMG1	18309	12703	-1.44131
373	HNRNPR	19496	13569	-1.4368
374	ICMT	14320	9981.9	-1.4346
375	XPO1	30006	20934	-1.43336
376	TMPO	17451	12183	-1.43241
377	KTN1	26589	18603	-1.42929
378	RAD21	27818	19591	-1.41994
379	MTHFD1	15132	10671	-1.41805
380	HNRPDL	14977	10570	-1.41693
381	GOT2	15788	11171	-1.4133
382	NPLOC4	16999	12068	-1.4086
383	MYL6	37463	26612	-1.40775
384	CD46	19577	13919	-1.40649
385	VCP	51961	37049	-1.40249
386	TRAF7	13407	9571.4	-1.40074
387	BHLHE40	22792	16336	-1.3952
388	ACLY	20884	14994	-1.39282
389	UBE2V1	13780	9905.5	-1.39115
390	MTRNR2L1	42053	30279	-1.38885
391	MTRNR2L6	38165	27513	-1.38716
392	SF3A1	13879	10006	-1.38707
393	HDAC1	19622	14149	-1.38681
394	ACTR3	18988	13720	-1.38397
395	CCND1	18690	13513	-1.38311
396	CLTC	32951	23846	-1.38183
397	MORF4L1	17965	13006	-1.38129
398	LDHA	63823	46434	-1.37449
399	HSPA8	130000	94650	-1.37348
400	ALDOA	67162	49145	-1.36661
401	CAPN2	30079	22033	-1.36518
402	SF3B1	17337	12733	-1.36158
403	YWHAQ	30813	22633	-1.36142
404	DHX15	17318	12745	-1.35881
405	GSPT1	17429	12836	-1.35782
406	PGAM1	42328	31196	-1.35684
407	FLII	24101	17774	-1.35597
408	JUP	44452	32791	-1.35562
409	CTNND1	44004	32472	-1.35514
410	THRAP3	15008	11085	-1.3539
411	ADAR	25267	18715	-1.35009
412	USP22	16388	12150	-1.34881
413	DHX9	23089	17137	-1.34732
414	UBA1	46302	34405	-1.34579
415	ARL6IP1	25409	18888	-1.34525
416	RPN2	35395	26336	-1.34398
417	TOP2A	51896	38656	-1.34251
418	FTH1	370700	276820	-1.33914
419	MTRNR2L9	166550	124380	-1.33904
420	EPHA2	40051	29970	-1.33637
421	SREBF2	18472	13882	-1.33064
422	EWSR1	27363	20571	-1.33017
423	MATR3	22651	17042	-1.32913
424	SRRM2	48996	36865	-1.32907
425	ZFAND5	18140	13685	-1.32554
426	TUBA1B	136480	103430	-1.31954
427	B4GALT5	20038	15201	-1.3182
428	MAL2	19760	14996	-1.31768
429	NAA50	16177	12290	-1.31627
430	SMC1A	18450	14063	-1.31195
431	BCLAF1	16069	12249	-1.31186
432	HNRNPF	28193	21639	-1.30288
433	PADI3	21648	16655	-1.29979
434	MTRNR2L8	156990	120880	-1.29873
435	RALY	16480	12718	-1.2958
436	SERF2	16535	12774	-1.29443
437	RAD23B	34216	26463	-1.29298
438	ARF3	27790	21504	-1.29232
439	XRCC5	22980	17789	-1.29181
440	HMGN1	18338	14200	-1.29141
441	MCM7	32265	24987	-1.29127
442	CFL1	78799	61295	-1.28557
443	NUCKS1	41418	32313	-1.28178
444	COTL1	28436	22290	-1.27573
445	GANAB	56253	44267	-1.27077
446	MLEC	22863	17999	-1.27024
447	H2AFZ	28399	22377	-1.26912
448	RAB1B	19836	15640	-1.26829
449	KIAA1522	26193	20654	-1.26818
450	SNRNP200	37008	29203	-1.26727
451	DDOST	22972	18173	-1.26407
452	CHD4	41615	32966	-1.26236
453	PRPF19	18115	14358	-1.26167
454	SET	63226	50276	-1.25758
455	PTMA	86145	68604	-1.25568
456	PLEC	90988	72508	-1.25487
457	UBB	47644	38019	-1.25316
458	MTRNR2L2	562320	448800	-1.25294
459	GAPDH	555110	443200	-1.2525
460	CYR61	60466	48452	-1.24796
461	TM9SF3	22187	17787	-1.24737
462	PTGES3	30794	24842	-1.23959
463	TXNRD1	68210	55095	-1.23804
464	HNRNPA3	26796	21805	-1.22889
465	EZR	38511	31343	-1.2287
466	WDR1	28908	23572	-1.22637
467	SYNCRIP	20769	16938	-1.22618
468	RPS2	195160	159240	-1.22557
469	THBS1	25644	20948	-1.22417
470	STIP1	24088	19716	-1.22175
471	HSP90AB1	143300	117380	-1.22082
472	HNRNPK	53563	43985	-1.21776
473	DYNC1H1	35269	29018	-1.21542
474	SF3B2	23871	19771	-1.20737
475	DDX5	39535	32831	-1.2042
476	YBX1	71300	59366	-1.20102
477	NR4A1	24799	20669	-1.19982
478	LAMA5	77299	64537	-1.19775
479	RPLP1	68637	57310	-1.19764
480	PSMD3	28485	23791	-1.1973
481	SSRP1	34216	28656	-1.19403
482	IPO7	26125	21984	-1.18836
483	SF3B3	24700	20826	-1.18602
484	PRPF8	30282	25540	-1.18567
485	PRKDC	33358	28166	-1.18434
486	KRT7	54169	45868	-1.18098
487	GSTP1	29379	24895	-1.18012
488	ACTR2	34189	29528	-1.15785
489	PFN1	58523	50908	-1.14958
490	PSAP	70104	61003	-1.14919
491	NONO	46982	41083	-1.14359
492	TPM3	37514	33160	-1.1313
493	ALDH1A3	37511	33193	-1.13009
494	TUBB4B	92408	81799	-1.1297
495	EIF5A	47158	42002	-1.12276
496	TPI1	89595	80547	-1.11233
497	P4HB	61346	55616	-1.10303
498	EIF4G2	71724	65857	-1.08909
499	ENO1	225100	207790	-1.08331
500	NCL	87016	80533	-1.0805
501	MYH9	113080	105630	-1.07053
